# Supplementary material for: Evaluating Habitat Suitability for the Endangered Sinojackia xylocarpa (Styracaceae) in China Under Climate Change Based on Ensemble Modeling and Gap Analysis
Source: Biology (Basel). 2025 Mar 17;14(3):304. doi: 10.3390/biology14030304 (PMC11940633; doi:10.3390/biology14030304)
Supplement: Supplementary file 1 [file biology-14-00304-s001.zip]

Archive with 1 entries (1 files):
- biology-3491002-supplementary.pdf
